# Supplementary material for: Foci-forming regions of pyruvate kinase and enolase at the molecular surface incorporate proteins into yeast cytoplasmic metabolic enzymes transiently assembling (META) bodies
Source: PLoS One. 2023 Apr 13;18(4):e0283002. doi: 10.1371/journal.pone.0283002 (PMC10101385; doi:10.1371/journal.pone.0283002)
Supplement: S1 File — (ZIP) [file pone.0283002.s001.zip]

Archive with 2 entries (2 files):
- SI.pdf
- TableS.xlsx
