# Supplementary material for: Foci-forming regions of pyruvate kinase and enolase at the molecular surface incorporate proteins into yeast cytoplasmic metabolic enzymes transiently assembling (META) bodies
Source: PLoS One. 2023 Apr 13;18(4):e0283002. doi: 10.1371/journal.pone.0283002 (PMC10101385; doi:10.1371/journal.pone.0283002)
Supplement: S1 File — (ZIP) [file pone.0283002.s001.zip › TableS.xlsx]

## Sheet: Table S1 
Table S1 Primers used in this study
Primer name	Description	Sequence 5’→3’
CDC19-1F	Construction of vectors for producing Cdc19p fragments	CAGAATTCGGATCCATGTCTAGATTAGAAAGATTGACC
CDC19-32R		GATCTCCGCTCGAGGTTGGTCTTTGGACCGATGGTACC
CDC19-33F		CAGAATTCGGATCCATGAACCCAGAAACCTTGGTTGCTTTG
CDC19-44F		CAGAATTCGGATCCATGGGTTTGAACATTGTCCGTATGAAC
CDC19-56R		GATCTCCGCTCGAGAGAACCGTGAGAGAAGTTCATACGG
CDC19-57F		CAGAATTCGGATCCATGTACGAATACCACAAGTCTGTCATTG
CDC19-74R		GATCTCCGCTCGAGGTACAATTCTTCGGACTTTCTGGC
CDC19-75F		CAGAATTCGGATCCATGCCAGGTAGACCATTGGCCATTGCTTTG
CDC19-84R		GATCTCCGCTCGAGGTCCAAAGCAATGGCCAATGGTCTAC
CDC19-106R		GATCTCCGCTCGAGGTTTGGTGGGATTGGGTAGTCAAC
CDC19-107F		CAGAATTCGGATCCATGCACGAAATGATCTTCACCACCGATG
CDC19-129F		CAGAATTCGGATCCATGGACTACAAGAACATCACCAAGGTC
CDC19-140R		GATCTCCGCTCGAGACCAGCGGAGATGACCTTGGTGAT
CDC19-141F		CAGAATTCGGATCCATGAGAATCATCTACGTTGATGATGGT
CDC19-158R		GATCTCCGCTCGAGAACGACTTCCAAAACTTGGAAAG
CDC19-170R		GATCTCCGCTCGAGGGCGTTCAAAGCCTTGACCTTCAA
CDC19-171F		CAGAATTCGGATCCATGGGTAAGATCTGTTCCCACAAGGGT
CDC19-192F		CAGAATTCGGATCCATGTCTGAAAAGGACAAGGAAGATTTG
CDC19-206R		GATCTCCGCTCGAGACCGTTCTTGACACCGAATCTCAAATC
CDC19-217F		CAGAATTCGGATCCATGACCGCCAACGATGTTTTGACCATC
CDC19-233R		GATCTCCGCTCGAGCTTACCTTGTTCACCCAAGACTTC
CDC19-243R		GATCTCCGCTCGAGGTTTTCAATCTTGACAATGATCTTG
CDC19-257R		GATCTCCGCTCGAGAGTGACCTTCAAGATTTCGTCGAA
CDC19-258F		CAGAATTCGGATCCATGGACGGTGTTATGGTTGCCAGAGGT
CDC19-291R		GATCTCCGCTCGAGACCAGCCAAGTTAGACTTAGCAAT
CDC19-292F		CAGAATTCGGATCCATGAAGCCAGTTATCTGTGCTACCCAA
CDC19-325R		GATCTCCGCTCGAGACCATCCAAGATAGCGTTACCGAC
CDC19-340F		CAGAATTCGGATCCATGTACCCAATCAACGCCGTTACCACT
CDC19-372R		GATCTCCGCTCGAGAGTACAGTTTCTCATGTCATCGTA
CDC19-373F		CAGAATTCGGATCCATGCCAAAGCCAACCTCCACCACCGAA
CDC19-404R		GATCTCCGCTCGAGGGAAGTGGACAAGACAATGATAGC
CDC19-405F		CAGAATTCGGATCCATGGGTACCACCCCAAGATTGGTTTCC
CDC19-436R		GATCTCCGCTCGAGGTACAAGTGAGAGAATCTAGCAGC
CDC19-437F		CAGAATTCGGATCCATGAGAGGTGTCTTCCCATTCGTTTTC
CDC19-471R		GATCTCCGCTCGAGACCGAATTCCTTAGCCTTTTCAATAC
CDC19-472F		CAGAATTCGGATCCATGATCTTGAAGAAGGGTGACACTTAC
CDC19-500R		GATCTCCGCTCGAGAACGGTAGAGACTTGCAAAGTGTT
GAP-Pro-F		CTTAAACTTCTTAAATTCTACTTTTATAGTTAGTC
Kpn I-TGAP-R		ATGCTGGTACCTCAATCAATGAATCGAAAATGTCATTAAAATAG
ADH1-CDC19(1)-MF	Construction of vectors for producing Adh1p tagged with peptides	GAATTCGGATCCATGTCTAGATTAG
ADH1-CDC19(1)-MR		GAGTTTCTGGGATAGAGCCACCAGATCCACCGTTGGTCTTTGGACCGATGGTACC
ADH1-CDC19(1)-UF		GTTGACACTTCTAAAGGTGGATCTGGTGGCTCTAGATTAGAAAGATTGACCTC
ADH1-CDC19(1)-UR		CAGATCCACCCTCGAGGTTGGTCTTTGGACCGATGGTACC
ADH1-CDC19(3-2)-MF		GAATTCGGATCCATGGACTACAAGAACATCACCAAGGTC
ADH1-CDC19(3-2)-MR		GAGTTTCTGGGATAGAGCCACCAGATCCACCAACGACTTCCAAAACTTGGAAAGAC
ADH1-CDC19(3-2)-UF		GTTGACACTTCTAAAGGTGGATCTGGTGGCGACTACAAGAACATCACCAAGGTC
ADH1-CDC19(3-2)-UR		CAGATCCACCCTCGAGAACGACTTCCAAAACTTGGAAAGAC
ADH1-CDC19(4-5)-MF		GAATTCGGATCCATGACCGCCAACGATGTTTTGACCATC
ADH1-CDC19(4-5)-MR		GAGTTTCTGGGATAGAGCCACCAGATCCACCGTTTTCAATCTTGACAATGATCTTG
ADH1-CDC19(4-5)-UF		GTTGACACTTCTAAAGGTGGATCTGGTGGCACCGCCAACGATGTTTTGACCATC
ADH1-CDC19(4-5)-UR		CAGATCCACCCTCGAGGTTTTCAATCTTGACAATGATCTTG
ADH1-IP-MF		TCTATCCCAGAAACTCAAAAAG
ADH1-IP-MR		CATGGATCCGAATTCTGTTTATG
ADH1-IP-UF		CTCGAGGGTGGATCTGGTGG
ADH1-IP-UR		TTTAGAAGTGTCAACAACG
BamHI-ADH1_F		ACTAGTGGATCCATGTCTATCCCAGAAACTCAAAAAG
ADH1-XhoI_R		ACATGACTCGAGTTATTTAGAAGTGTCAACAACGTATCTA
ADH1_44R		AAGCGTGCAAGTCAGTGTGAC
ADH1_F		ATGTCTATCCCAGAAACTCAAAAAGGT
ADH1_InfFRed_R		ATCAGCTCGCTCACCATTAAGCTTGATTTAGAAGTGTCAACAACGTATC
ADH1_R		TTTAGAAGTGTCAACAACGTATCTACCA
BamHI-SalI-ADH_F		ACTAGTGGATCCAAGTAAGTCGACATGTCTATCCCAGAAACTCAAAAAG
HindIII-FusionRed_F	Construction of vectors for producing FusionRed	GATATCAAGCTTAATGGTGAGCGAGCTGATTAA
BamHI-FusionRed_F		ACTAGTGGATCCATGGTGAGCGAGCTGATTAAGGA
SacI-FusionRed_F		TCTCGGGAGCTCCCGGTCGAGGGTGGATCTGGTGGCGTGAGCGAGCTGATTAAGGAGAAC
FusionRed-SalI_R		AACCAAGTCGACTTATTTACCTCCATCACCAGCGCCA
FusionRedTAA-XhoI_R		ACATGACTCGAGTTATTTACCTCCATCACCAG
SC2-SalI_R	Introduction of peptide/protein tags	AGACATGTCGACGCCACCAGATCCACCAACGACTTCCAAAACTTGG
SC3-SalI_R		AGACATGTCGACGCCACCAGATCCACCGTTTTCAATCTTGACAATG
scENO-BamHI_F		ACTAGTGGATCCATGGCTGTCTCTAAAGTTTACGC
scENO(1-30)-SalI_R		AGACATGTCGACGCCACCAGATCCACCAACACCCTTTTCGGTGGTTA
haENO(1-30)SalI_R		AGACATGTCGACGCCACCAGATCCACCGAGACCTTTTGAGGTGAAG
BamHI-Sup35_F		ACTAGTGGATCCATGTCGGATTCAAACCAAGGCAA
SalI-Sup35(123)_R		AGACATGTCGACACCTTGAGACTGTGGTTGGAAAC
BamHI-FUS_F		ACTAGTGGATCCATGGCCTCAAACGATTATACCCA
SalI-FUS(215)_R		AGACATGTCGACGCCTCCACGGTCCTGCTGTCC
InfCUP1p-F	Introduction of CUP1 promoter	GCTGGAGCTCTAGTACTAGTTAGAAAAAGACATTT
InfCUP1p-R		AATCCGGGGTTTTTTGATGACTTCTATATGATATT
InfCUP1pVect-R		TCTTTTTCTAACTAGTACTAGAGCTCCAGCTTTTG
InfCUP1pVect-F		CATATAGAAGTCATCAAAAAACCCCGGATTCTAGA
M13 Reverse	Sequence	CAGGAAACAGCTATGAC
M13 fwd		GTAAAACGACGGCCAGT
GAP_F		CGGTAGGTATTGATTGTAATTCTGT
FusRed-17_R		TGGTTGTTCACGGTGCCCT
FusionRed-193_F		TCTACAACGTGGACCACAGA
EGFP20_R		AACTTGTGGCCGTTTACGT
T7term-F		CAAAAAACCCCTCAAGACCC
CYC1term_R		GACCTAGACTTCAGGTTGTCTAACTCC
ADH1dwn382_R		AGATGCAATGAATGACGATG
tTEF_F		TCGACATCATCTGCCCAGAT
KanR_229_F		TCCTATGGAACTGCCTCGGT
CDC19checkUP_F	Confirmation of CDC19-GFP	TGAAACCGCCAAGGGTAACT
CDC19-sequ-F		GTATCAACTTCGGTATTGAAAAGGC
CDC19-seou-R		CGTTATGACGACAATTGGAGAC
CDC19dheckDWN_R		TAGGACGGAGTAGCACTTA
ENO2F	Confirmation of ENO2-GFP	TGTTGACGCTATCAAGGCTG
ENO2R		CAGTGCATTATGCAATAGACAGC
pTEF_F	Construction of adh1∆ fragment	GACATGGAGGCCCAGAATACCCTCC
tTEF_R		CAGTATAGCGACCAGCATTCACATAC
ADH1up637_F		ACCTTCGTTGGTCTCCCTA
ADH1_44R		AAGCGTGCAAGTCAGTGTGAC
ADH1_44Rup_pTEF_R		GGAGGGTATTCTGGGCCTCCATGTCAAGCGTGCAAGTCAGTGTGAC
ADH1_51Fdwn-tTEF_F		TGAATGCTGGTCGCTATACTGGGCACGGTGACTGGCCATT
ADH1_287_R	Construction of adh1∆ fragment/ Sequence	AGAACCAACAATAGAGATGGACTT
ADH1up249_F	Colony PCR of adh1∆ strain candidates/ Sequence	AAGCACACGAAACTTTTTCC
KanR_23_R		ATCGCGAGCCCATTTATACC
ADH1_79_R		ATCTTCCAGCCCTTAACGTT
ADH1dwn823_R	Cloning near the ADH1 locus	CGTTAGGAATGGCTTGAACT
ADH1up110_F		TGGAAATGGTTGTCTGTTTG

## Sheet: Table S2
Table S2 Plasmids used in this study
Name	Proteins produced by transformants	Promoter	Selection Marker	References
pULGI2-CDC19	Cdc19p-EGFP-FLAG	GAPDH	URA, LEU	Miura et al. 2013
pULGI2-ENO2	Eno2p-EGFP-FLAG			Miura et al. 2013
pUL-ATG-EGFP	EGFP-FLAG			Miura et al. 2012
pULI1	-			Miura et al. 2012
pULGI2-CDC19(1-32)	Cdc19p(1-32)-EGFP-FLAG			This study
pULGI2-CDC19(33-140)	Cdc19p(33-140)-EGFP-FLAG			This study
pULGI2-CDC19(33-106)	Cdc19p(33-106)-EGFP-FLAG			This study
pULGI2-CDC19(33-74) / pULGI2-SC1	Cdc19p(33-74)-EGFP-FLAG			This study
pULGI2-CDC19(75-140)	Cdc19p(75-140)-EGFP-FLAG			This study
pULGI2-CDC19(107-140)	Cdc19p(107-140)-EGFP-FLAG			This study
pULGI2-CDC19(44-74)	Cdc19p(44-74)-EGFP-FLAG			This study
pULGI2-CDC19(33-56)	Cdc19p(33-56)-EGFP-FLAG			This study
pULGI2-CDC19(57-84)	Cdc19p(57-84)-EGFP-FLAG			This study
pULGI2-CDC19(141-170)	Cdc19p(141-170)-EGFP-FLAG			This study
pULGI2-CDC19(107-170)	Cdc19p(107-170)-EGFP-FLAG			This study
pULGI2-CDC19(129-158) / pULGI2-SC2	Cdc19p(129-158)-EGFP-FLAG			This study
pULGI2-CDC19(171-257)	Cdc19p(171-257)-EGFP-FLAG			This study
pULGI2-CDC19(171-233)	Cdc19p(171-233)-EGFP-FLAG			This study
pULGI2-CDC19(171-206)	Cdc19p(171-206)-EGFP-FLAG			This study
pULGI2-CDC19(192-257)	Cdc19p(192-257)-EGFP-FLAG			This study
pULGI2-CDC19(217-257)	Cdc19p(217-257)-EGFP-FLAG			This study
pULGI2-CDC19(217-243) / pULGI2-SC3	Cdc19p(217-243)-EGFP-FLAG			This study
pULGI2-CDC19(258-291)	Cdc19p(258-291)-EGFP-FLAG			This study
pULGI2-CDC19(258-325)	Cdc19p(258-325)-EGFP-FLAG			This study
pULGI2-CDC19(292-372)	Cdc19p(292-372)-EGFP-FLAG			This study
pULGI2-CDC19(292-325)	Cdc19p(292-325)-EGFP-FLAG			This study
pULGI2-CDC19(340-372)	Cdc19p(340-372)-EGFP-FLAG			This study
pULGI2-CDC19(258-372)	Cdc19p(258-372)-EGFP-FLAG			This study
pULGI2-CDC19(373-500)	Cdc19p(373-500)-EGFP-FLAG			This study
pULGI2-CDC19(373-471)	Cdc19p(373-471)-EGFP-FLAG			This study
pULGI2-CDC19(373-436)	Cdc19p(373-436)-EGFP-FLAG			This study
pULGI2-CDC19(373-404) / pULGI2-SC4	Cdc19p(373-404)-EGFP-FLAG			This study
pULGI2-CDC19(405-500)	Cdc19p(405-500)-EGFP-FLAG			This study
pULGI2-CDC19(437-500)	Cdc19p(437-500)-EGFP-FLAG			This study
pULGI2-CDC19(472-500)	Cdc19p(472-500)-EGFP-FLAG			This study
pULGI2-CDC19(405-471)	Cdc19p(405-471)-EGFP-FLAG			This study
pULGI2-CDC19(405-436)	Cdc19p(405-436)-EGFP-FLAG			This study
pULGI2-ADH1	Adh1p-EGFP-FLAG			This study
pULGI2-SC2-ADH1	Cdc19p(129-158)-Adh1p-EGFP-FLAG			This study
pULGI2-SC3-ADH1	Cdc19p(217-243)-Adh1p-EGFP-FLAG			This study
426Gal-FUS-YFP (addgene #29592)	FUS-YFP	GAL1	URA	Sun et al. 2011
FUS-FusionRed-PixD (addgene #111503)	FUS-FusionRed-PixD	CUP1	URA	Dine et al. 2018
p426-CUP1p-FUS-FusionRed	FUS-FusionRed			This study
p426-CUP1p-FusionRed	FusionRed			This study
p426-CUP1p-Adh1p-FusionRed	Adh1p-FusionRed			This study
p426-CUP1p-SC2-Adh1p-FusionRed	Cdc19p(129-158)-Adh1p-FusionRed			This study
p426-CUP1p-SC3-Adh1p-FusionRed	Cdc19p(217-243)-Adh1p-FusionRed			This study
p426-CUP1p-scENO(1-30)-Adh1p-FusionRed	scENO(1-30)-Adh1p-FusionRed			This study
p426-CUP1p-FUSN-Adh1p-FusionRed	hFUS(1-215)-Adh1p-FusionRed			This study
p426-CUP1p-SUP35-Adh1p-FusionRed	Sup35p(1-123)-Adh1p-FusionRed			This study
pFA6a-GFP(S65T)-kanMX6 (addgene #39292)	KanR	TEF	KanMX	Bahler et al. 1998

## Sheet: Table S3 
Table S3 Amino acid sequences of the Cdc19p fragments
Name	Alias	Sequence	No. of residues	Foci forming ratio	Hydrophobic	Acidic	Basic	Neutral	Net charge at pH 7	Iso-electric point (pH)	Estimated solubility to water
Cdc19p(1-32)		MSRLERLTSLNVVAGSDLRRTSIIGTIGPKTN	32	0	0.375	0.0625	0.1563	0.4063	3	11.67	Good
Cdc19p(33-140)		NPETLVALRKAGLNIVRMNFSHGSYEYHKSVIDNARKSEELYPGRPLAIALDTKGPEIRTGTTTNDVDYPIPPNHEMIFTTDDKYAKACDDKIMYVDYKNITKVISAG	108	35.6667	0.3796	0.1389	0.1574	0.3241	-0.8	6.36	Good
Cdc19p(33-106)		NPETLVALRKAGLNIVRMNFSHGSYEYHKSVIDNARKSEELYPGRPLAIALDTKGPEIRTGTTTNDVDYPIPPN	74	32	0.3919	0.1216	0.1486	0.3378	0.2	7.51	Good
Cdc19p(33-74)	SC1	NPETLVALRKAGLNIVRMNFSHGSYEYHKSVIDNARKSEELY	42	26.6667	0.3571	0.119	0.1905	0.3333	1.2	9.06	Good
Cdc19p(75-140)		PGRPLAIALDTKGPEIRTGTTTNDVDYPIPPNHEMIFTTDDKYAKACDDKIMYVDYKNITKVISAGR	67	8.33333	0.3881	0.1493	0.1493	31.34	-1	5.48	Good
Cdc19p(107-140)		HEMIFTTDDKYAKACDDKIMYVDYKNITKVISAG	34	3.66667	0.3529	0.1765	0.1765	0.2941	-1	5.35	Good
Cdc19p(44-74)		GLNIVRMNFSHGSYEYHKSVIDNARKSEELY	31	18	0.2903	0.129	0.1935	0.3871	0.2	7.81	Good
Cdc19p(33-56)		NPETLVALRKAGLNIVRMNFSHGS	24	9	0.4583	0.0417	0.1667	0.3333	2.1	11.21	Poor
Cdc19p(57-84)		YEYHKSVIDNARKSEELYPGRPLAIALD	28	3.66667	0.3929	0.1786	0.1786	0.25	-0.9	5.42	Good
Cdc19p(141-170)		RIIYVDDGVLSFQVLEVVDDKTLKVKALNA	30	11.3333	0.5	0.1667	0.1333	0.2	-1	4.42	Good
Cdc19p(107-170)		HEMIFTTDDKYAKACDDKIMYVDYKNITKVISAGRIIYVDDGVLSFQVLEVVDDKTLKVKALNA	64	34.3333	0.4219	0.1719	0.1563	0.25	-2	4.79	Good
Cdc19p(129-158)	SC2	DYKNITKVISAGRIIYVDDGVLSFQVLEVV	30	36.6667	0.4667	0.1333	0.1	0.3	-1	4.32	Poor
Cdc19p(171-257)		GKICSHKGVNLPGTDVDLPALSEKDKEDLRFGVKNGVHMVFASFIRTANDVLTIREVLGEQGKDVKIIVKIENQQGVNNFDEILKVT	87	30.3333	0.4023	0.1494	0.1609	0.2874	-0.9	6.11	Good
Cdc19p(171-233)		GKICSHKGVNLPGTDVDLPALSEKDKEDLRFGVKNGVHMVFASFIRTANDVLTIREVLGEQGK	63	10.3333	0.3968	0.1429	0.1746	0.2857	0.1	7.25	Good
Cdc19p(171-206)		GKICSHKGVNLPGTDVDLPALSEKDKEDLRFGVKNG	36	0	0.3333	0.1667	0.1944	0.3056	0	7.09	Good
Cdc19p(192-257)		SEKDKEDLRFGVKNGVHMVFASFIRTANDVLTIREVLGEQGKDVKIIVKIENQQGVNNFDEILKVT	66	41.3333	0.3939	0.1667	0.1667	0.2727	-0.9	5.6	Good
Cdc19p(217-257)		TANDVLTIREVLGEQGKDVKIIVKIENQQGVNNFDEILKVT	41	47.6667	0.3902	0.1707	0.122	0.3171	-2	4.38	Good
Cdc19p(217-243)	SC3	TANDVLTIREVLGEQGKDVKIIVKIEN	27	41.6667	0.4074	0.1852	0.1481	0.2593	-1	4.61	Good
Cdc19p(258-291)		DGVMVARGDLGIEIPAPEVLAVQKKLIAKSNLAG	34	0	0.5588	0.1176	0.1176	0.2059	0	7.07	Good
Cdc19p(258-325)		DGVMVARGDLGIEIPAPEVLAVQKKLIAKSNLAGKPVICATQMLESMTYNPRPTRAEVSDVGNAILDG	68	0	0.5	0.1176	0.1029	0.2794	-1.1	4.82	Good
Cdc19p(292-372)		KPVICATQMLESMTYNPRPTRAEVSDVGNAILDGADCVMLSGETAKGNYPINAVTTMAETAVIAEQAIAYLPNYDDMRNCT	81	0	0.4444	0.1235	0.0617	0.3704	-5.2	3.93	Poor
Cdc19p(292-325)		KPVICATQMLESMTYNPRPTRAEVSDVGNAILDG	34	0	0.4412	0.1176	0.0882	0.3529	-1.1	4.44	Good
Cdc19p(340-372)		YPINAVTTMAETAVIAEQAIAYLPNYDDMRNCT	33	0	0.4848	0.1212	0.0303	0.3636	-3.1	3.43	Poor
Cdc19p(258-372)		DGVMVARGDLGIEIPAPEVLAVQKKLIAKSNLAGKPVICATQMLESMTYNPRPTRAEVSDVGNAILDGADCVMLSGETAKGNYPINAVTTMAETAVIAEQAIAYLPNYDDMRNCT	115	0	0.4783	0.1217	0.0783	0.3217	-5.2	4.2	Good
Cdc19p(373-500)		PKPTSTTETVAASAVAAVFEQKAKAIIVLSTSGTTPRLVSKYRPNCPIILVTRCPRAARFSHLYRGVFPFVFEKEPVSDWTDDVEARINFGIEKAKEFGILKKGDTYVSIQGFKAGAGHSNTLQVSTV	128	29.6667	0.4453	0.0859	0.1484	0.3203	6.1	10.11	Good
Cdc19p(373-471)		PKPTSTTETVAASAVAAVFEQKAKAIIVLSTSGTTPRLVSKYRPNCPIILVTRCPRAARFSHLYRGVFPFVFEKEPVSDWTDDVEARINFGIEKAKEFG	99	32.6667	0.4747	0.101	0.1515	0.2727	4	9.9	Good
Cdc19p(373-436)		PKPTSTTETVAASAVAAVFEQKAKAIIVLSTSGTTPRLVSKYRPNCPIILVTRCPRAARFSHLY	64	33.3333	0.4844	0.0313	0.1563	0.3281	7	10.83	Poor
Cdc19p(373-404)	SC4	PKPTSTTETVAASAVAAVFEQKAKAIIVLSTS	32	25.6667	0.5313	0.0625	0.0938	0.3125	1	10.14	Poor
Cdc19p(405-500)		GTTPRLVSKYRPNCPIILVTRCPRAARFSHLYRGVFPFVFEKEPVSDWTDDVEARINFGIEKAKEFGILKKGDTYVSIQGFKAGAGHSNTLQVSTV	96	0	0.4167	0.0938	0.1667	0.3229	5.1	9.93	Good
Cdc19p(437-500)		RGVFPFVFEKEPVSDWTDDVEARINFGIEKAKEFGILKKGDTYVSIQGFKAGAGHSNTLQVSTV	64	14.3333	0.4063	0.1406	0.1406	0.3125	-0.9	5.55	Good
Cdc19p(472-500)		ILKKGDTYVSIQGFKAGAGHSNTLQVSTV	29	1.66667	0.3448	0.0345	0.1379	0.4828	2.1	10.15	Poor
Cdc19p(405-471)		GTTPRLVSKYRPNCPIILVTRCPRAARFSHLYRGVFPFVFEKEPVSDWTDDVEARINFGIEKAKEFG	67	5	0.4478	0.1194	0.1791	0.2537	3	9.48	Good
Cdc19p(405-436)		GTTPRLVSKYRPNCPIILVTRCPRAARFSHLY	32	13.6667	0.4375	0	0.2188	0.3438	6	11.12	Poor
